# Supplementary material for: Prevalence and influencing factors of perinatal depression across different stages of pregnancy and postpartum: a cross-sectional study in China
Source: Front Public Health. 2026 Jan 5;13:1692231. doi: 10.3389/fpubh.2025.1692231 (PMC12812691; doi:10.3389/fpubh.2025.1692231)
Supplement: Supplementary file 1 [file Table_1.xlsx]

## Sheet: Variance inflation factors (VIF
Variable	T1	T2	T3	T4
Maternal Age	3.36	3.29	2.97	2.9
Paternal Age	3.31	3.22	2.97	2.8
Current Residence	1.08	1.12	1.11	1.1
Maternal Education Level	1.77	1.81	1.69	1.77
Paternal Education Level	1.68	1.71	1.63	1.79
Maternal Occupation	1.26	1.32	1.32	1.31
Paternal Occupation	1.26	1.32	1.34	1.36
Per Capita Monthly Household Income	1.12	1.13	1.13	1.16
Health Insurance	1.1	1.09	1.13	1.14
Marital Status	1.09	1.08	1.06	1.1
Maternal Ethnicity	1.03	1.04	1.06	1.06
Family Support	1.45	1.3	1.43	—
Social Support	1.29	1.3	1.38	—
Perceived Stress	1.6	—	—	—
Coping Strategies	—	1.24	—	—
Relationship with Husband	1.77	1.23	1.45	—
Relationship with In-laws	1.73	1.22	1.59	—
Sleep Quality	1.14	1.12	1.14	—
Life Events	1.13	1.18	1.15	3.03
Parenting Stress	—	—	—	2.34
Parental Efficacy	—	—	—	1.71
History of Deliveries	2.31	2.2	2.52	2.33
History of Pregnancies	2.28	2.14	2.33	2.23
History of Ectopic Pregnancy	1.05	1.05	1.1	1.07
Baby’s Gender	—	—	—	1.09
Baby’s Gender Expectation Matching	—	—	—	1.08
Baby’s Feeding Method	—	—	—	1.09
Delivery Complications	—	—	—	1.07
Postpartum Abnormalities	—	—	—	1.21

## Sheet: T1
Characteristics	Subgroup	Non-PND	PND	Univariate OR (95% CI)	Multivariate OR (95% CI)
Maternal Age	18–23	19 (57.58)	14 (42.42)	1.733 (0.856, 3.507)	NA
	24–35	635 (70.17)	270 (29.83)	Reference	NA
	≥35	69 (63.30)	40 (36.70)	1.363 (0.901, 2.064)	NA
Paternal Age	18–24	17 (58.62)	12 (41.38)	1.688 (0.795, 3.586)	1.273 (0.444, 3.655)
	25–36	605 (70.51)	253 (29.49)	Reference	Reference
	≥37	101 (63.13)	59 (36.87)	1.397 (0.981, 1.988) *	1.622 (1.028, 2.560) **
Maternal Ethnicity	Non-Ethnic Minority	667 (69.12)	298 (30.88)	Reference	NA
	Ethnic Minority	56 (68.29)	26 (31.71)	1.039 (0.640, 1.687)	NA
Current Residence	Rural Area	19 (36.54)	19 (36.54)	1.379 (0.770, 2.469)	1.204 (0.581, 2.496)
	Town	65 (59.63)	44 (40.37)	1.621 (1.077, 2.440) *	1.267 (0.752, 2.134)
	City	625 (70.54)	261 (29.46)	Reference	Reference
Maternal Education Level	Bachelor's Degree or Above	436 (74.02)	153 (25.98)	Reference	Reference
	Associate Degree	191 (61.41)	120 (38.59)	1.790 (1.335, 2.401) **	1.250 (0.832, 1.880)
	High School	73 (62.39)	44 (37.61)	1.718 (1.132, 2.606) *	1.371 (0.743, 2.533)
	Middle School or Below	23 (76.67)	7 (23.33)	0.867 (0.365, 2.062)	0.494 (0.141, 1.732)
Paternal Education Level	Bachelor's Degree or Above	444 (72.67)	167 (27.33)	Reference	Reference
	Associate Degree	147 (67.41)	71 (32.59)	1.564 (1.153, 2.120) **	1.218 (0.793, 1.872)
	High School	84 (64.62)	46 (35.38)	1.456 (0.975, 2.174) *	0.721 (0.395, 1.315)
	Middle School or Below	25 (69.44)	11 (30.56)	1.170 (0.563, 2.430)	0.930 (0.300, 2.886)
Maternal Occupation	Worker/Farmer	15 (83.33)	3 (16.67)	0.373 (0.107, 1.305)	0.773 (0.146, 4.090)
	Administrative Worker	419 (84.15)	79 (15.85)	0.616 (0.411, 0.925) *	0.862 (0.490, 1.517)
	Service Industry Worker	89 (68.99)	40 (31.01)	0.838 (0.554, 1.268)	1.043 (0.603, 1.803)
	Professional and Technical Personnel	156 (73.24)	57 (26.76)	0.681 (0.479, 0.969) *	0.998 (0.600, 1.660)
	Other	345 (71.91)	135 (28.09)	Reference	Reference
Paternal Occupation	Worker/Farmer	14 (82.35)	3 (17.65)	0.396 (0.112, 1.401)	0.238 (0.039, 1.458)
	Administrative Worker	73 (69.52)	32 (30.48)	0.811 (0.512, 1.284)	0.902 (0.485, 1.677)
	Service Industry Worker	86 (69.35)	36 (30.65)	0.832 (0.536, 1.292)	0.982 (0.581, 1.587)
	Professional and Technical Personnel	273 (73.19)	100 (26.81)	0.678 (0.501, 0.916) **	0.640 (0.414, 0.990) *
	Other	283 (64.91)	153 (35.09)	Reference	Reference
Per Capita Monthly Household Income	~4000	54 (69.23)	24 (30.77)	1.066 (0.636, 1.785)	NA
	4001–6000	130 (65.99)	67 (34.01)	1.236 (0.872, 1.752)	NA
	6001–8000	165 (68.18)	77 (31.82)	1.119 (0.805, 1.554)	NA
	≥8001	374 (70.57)	156 (29.43)	Reference	NA
Health Insurance	New Rural Cooperative Medical Scheme	150 (65.22)	80 (34.78)	1.283 (0.930, 1.771)	NA
	Urban Resident Medical Insurance	433 (70.64)	180 (29.36)	Reference	NA
	Commercial Insurance	51 (64.56)	28 (35.44)	1.321 (0.807, 2.162)	NA
	None	89 (71.20)	36 (28.80)	0.973 (0.637, 1.487)	NA
Marital Status	Married	690 (70.26)	292 (29.74)	Reference	Reference
	Other	33 (50.77)	32 (49.23)	2.291 (1.383, 3.797) ***	2.460 (1.247, 4.852) **
Relationship with Husband	Good	649 (72.03)	252 (27.97)	Reference	Reference
	Average	65 (52.00)	60 (48.00)	2.377 (1.626, 3.476) ***	0.751 (0.411, 1.374)
	Poor	9 (42.86)	12 (57.14)	3.434 (1.429, 8.249) ***	0.398 (0.105, 1.507)
Relationship with In-laws	Good	561 (74.21)	195 (25.79)	Reference	Reference
	Average	133 (59.38)	91 (40.62)	1.968 (1.440, 2.690) ***	1.500 (0.920, 2.446)
	Poor	29 (43.28)	38 (56.72)	3.770 (2.264, 6.278) ***	2.333 (1.061, 5.128) *
Family Support (M [Q1, Q3])	—	10.0 [9.5, 10.5]	8.0 [6.0, 10.0]	0.720 (0.669, 0.774) ***	0.859 (0.778, 0.947) **
Social Support (M [Q1, Q3])	—	42.0 [37.0, 47.0]	39.5 [34.25, 44.75]	0.951 (0.933, 0.970) ***	0.996 (0.975, 1.021)
Psychological Factors	Personality Susceptibility	21.0 [18.25, 23.75]	24.0 [20.5, 27.5]	1.177 (1.138, 1.217) ***	1.121 (1.079, 1.165) ***
	Perceived Stress	17.0 [11.5, 22.5]	25.0 [21.5, 28.5]	1.204 (1.172, 1.238) ***	1.168 (1.133, 1.204) ***
	Life Events	65.0 [5.5, 146.5]	103.0 [25.3, 186.5]	1.003 (1.001, 1.005) **	1.000 (0.999, 1.002)
History of Pregnancies	Yes	309 (71.69)	122 (28.31)	0.809 (0.619, 1.059)	NA
	None	414 (67.21)	202 (32.79)	Reference	NA
History of Deliveries	None	408 (70.22)	173 (29.78)	Reference	NA
	Yes	315 (67.60)	151 (32.42)	1.131 (0.869, 1.471)	NA
History of Ectopic Pregnancy	None	273 (69.16)	111 (30.84)	Reference	NA
	Yes	61 (65.59)	32 (34.41)	1.175 (0.560, 2.466)	NA
Sleep Quality (M [Q1, Q3])	—	6.0 [4.0, 8.0]	7.0 [5.5, 8.5]	1.250 (1.188, 1.315) ***	1.145 (1.076, 1.219) ***
Footnote:
*** p < 0.01, ** p < 0.05, * p < 0.10

## Sheet: T2
Characteristics (n%)	Subgroup	Non-PND	PND	Univariate OR (95% CI)	Multivariate OR (95% CI)
Maternal Age	18–23	10 (71.43)	4 (28.57)	1.559 (0.479, 5.077)	--
	24–35	382 (79.58)	98 (20.42)	Reference	--
	35∼	38 (77.55)	11 (22.45)	1.128 (0.557, 2.288)	--
Paternal Age	18–24	9 (81.82)	2 (18.18)	0.808 (0.172, 3.801)	--
	25–36	360 (78.43)	99 (21.57)	Reference	--
	37∼	61 (83.56)	12 (16.44)	0.715 (0.371, 1.381)	--
Maternal Ethnicity	Non-Ethnic Minority	398 (78.97)	106 (21.03)	Reference
	Ethnic Minority	32 (82.05)	7 (17.95)	0.821 (0.353, 1.913)
Current Residence	Rural Area	17 (73.91)	6 (26.09)	1.511 (0.579, 3.942)	0.720 (0.215, 2.416)
	Town	32 (64.00)	18 (36.00)	2.408 (1.293, 4.485) **	1.820 (0.865, 3.830)
	City	381 (81.06)	89 (18.94)	Reference	Reference
Maternal Education Level	Bachelor's or Above	266 (82.1)	58 (17.9)	Reference	Reference
	Associate Degree	117 (74.05)	41 (25.95)	1.607 (1.019, 2.534) *	1.128 (0.630, 2.021)
	High School	38 (74.51)	13 (25.49)	1.569 (0.786, 3.131)	0.810 (0.301, 2.183)
	Middle School or Below	9 (90.00)	1 (10.00)	0.510 (0.063, 4.101)	0.068 (0.004, 1.235)
Paternal Education Level	Bachelor's or Above	278 (81.29)	64 (18.71)	Reference	Reference
	Associate Degree	109 (79.56)	28 (20.44)	1.116 (0.679, 1.833)	0.974 (0.521, 1.821)
	High School	31 (65.96)	16 (34.04)	2.242 (1.157, 4.345) **	1.597 (0.652, 3.912)
	Middle School or Below	12 (70.59)	5 (29.41)	1.810 (0.616, 5.319)	2.643 (0.566, 12.340)
Maternal Occupation	Worker/Farmer	6 (85.71)	1 (14.29)	0.592 (0.070, 5.016)	--
	Administrative Worker	69 (82.14)	15 (17.86)	0.772 (0.411, 1.449)	--
	Service Industry Worker	52 (82.54)	11 (17.46)	0.751 (0.368, 1.532)	--
	Professional and Technical Personnel	97 (77.6)	28 (22.4)	1.025 (0.615, 1.710)	--
	Other	206 (78.03)	58 (21.97)	Reference	--
Paternal Occupation	Worker/Farmer	5 (62.5)	3 (37.5)	2.532 (0.581, 11.025)	--
	Administrative Worker	43 (81.13)	10 (18.87)	0.981 (0.455, 2.114)	--
	Service Industry Worker	45 (76.27)	14 (23.73)	1.313 (0.659, 2.616)	--
	Professional and Technical Personnel	173 (80.84)	41 (19.16)	Reference	--
	Other	164 (78.47)	45 (21.53)	1.158 (0.721, 1.860)	--
Per Capita Monthly Household Income, n(%)	∼4000	23 (67.65)	11 (32.35)	2.115 (0.971, 4.610) *	1.367 (0.516, 3.619)
	4001–6000	81 (80.20)	20 (19.80)	1.092 (0.615, 1.940)	0.957 (0.487, 1.879)
	6001–8000	96 (76.19)	30 (23.81)	1.382 (0.831, 2.298)	1.165 (0.650, 2.088)
	8001∼	230 (81.56)	52 (18.44)	Reference	Reference
Health Insurance, n(%)	New Rural Cooperative Medical Scheme	86 (71.07)	35 (28.93)	1.864 (1.146, 3.031) **	2.068 (1.111, 3.847) **
	Urban Resident Medical Insurance	261 (82.08)	57 (17.92)	Reference	Reference
	Commercial Insurance	29 (78.38)	8 (21.62)	1.263 (0.549, 2.907)	1.005 (0.380, 2.658)
	None	54 (80.60)	13 (19.40)	1.102 (0.564, 2.154)	0.866 (0.403, 1.860)
Marital Status, n(%)	Married	411 (79.81)	104 (20.19)	Reference
	Other	19 (67.86)	9 (32.14)	1.872 (0.823, 4.258) **
Relationship with Husband, n(%)	Good	178 (85.17)	31 (14.83)	0.529 (0.335, 0.836) ***	0.653 (0.385, 1.107)
	Average	243 (75.23)	80 (24.77)	Reference	Reference
	Poor	9 (81.82)	2 (18.18)	0.675 (0.143, 3.189)	0.383 (0.051, 2.910)
Relationship with In-laws, n(%)	Good	98 (83.76)	19 (16.24)	0.712 (0.413, 1.227)	Reference
	Average	323 (78.59)	88 (21.41)	Reference	1.500 (0.920, 2.446)
	Poor	9 (60.00)	6 (40.00)	2.447 (0.848, 7.060)	2.333 (1.061, 5.128) **
Family Support, M [Q1, Q3]	—	10.0 [9.0, 11.0]	8.0 [6.0, 10.0]	0.716 (0.643, 0.797) ***	0.846 (0.747, 0.957) ***
Social Support, M [Q1, Q3]	—	43.0 [38.1, 47.9]	39.0 [34.5, 43.5]	0.899 (0.868, 0.931) ***	0.927 (0.890, 0.965) ***
Psychological Factors	Coping Strategies, M [Q1, Q3]	36.0 [30.0, 42.0]	31.0 [25.5, 36.5]	0.954 (0.931, 0.977) ***	0.984 (0.955, 1.014)
	Life Events, M [Q1, Q3]	65.0 [5.5, 146.5]	105.0 [23.5, 186.5]	1.003 (1.001, 1.005) ***	1.000 (0.999, 1.002)
History of Pregnancies, n(%)	Yes	256 (79.01)	68 (20.99)	Reference	NA
	None	174 (79.45)	45 (20.55)	0.974 (0.638, 1.486)	NA
History of Deliveries, n(%)	Yes	193 (80.42)	47 (19.58)	0.874 (0.575, 1.330)	NA
	None	237 (78.22)	66 (21.78)	Reference	NA
History of Ectopic Pregnancy, n(%)	Yes	12 (80.00)	3 (20.00)	0.950 (0.263, 3.425)
	None	418 (79.17)	110 (20.83)	Reference
Sleep Quality, M [Q1, Q3]	—	5.0 [3.5, 6.5]	7.0 [5.0, 9.0]	1.240 (1.142, 1.344) ***	1.126 (1.023, 1.240) **
*** p < 0.01, ** p < 0.05, * p < 0.10

## Sheet: T3
Characteristics	Non-PND	PND	Univariate analysis OR (95% CI)	Multivariate analysis OR (95% CI)
Sociodemographic Factors
Maternal Age, n (%)
18~23	5 (62.50)	3 (37.50)	2.666 (0.622, 11.417)	NA
24~35	311 (81.63)	70 (18.37)	Reference	NA
35~	28 (87.50)	4 (12.50)	0.635 (0.216, 1.868)	NA
Paternal Age, n (%)
18~24	8 (80.00)	2 (20.00)	1.147 (0.238, 5.530)	NA
25~36	289 (82.10)	63 (17.90)	Reference	NA
37~	47 (79.66)	12 (20.34)	1.171 (0.587, 2.335)	NA
Maternal Ethnicity, n (%)
Non-Ethnic Minority	321 (82.31)	69 (17.69)	Reference	NA
Ethnic Minority	23 (74.19)	8 (25.81)	1.618 (0.695, 3.769)	NA
Current Residence, n (%)
Rural Area	11 (61.11)	7 (38.89)	3.368 (1.254, 9.050)**	3.378 (0.997, 11.442)
Town	26 (68.42)	12 (31.58)	2.443 (1.166, 5.117)**	1.608 (0.669, 3.865)
City	307 (84.11)	58 (15.89)	Reference	Reference
Maternal Education Level, n (%)
Bachelor's Degree or Above	203 (83.54)	40 (16.46)	Reference	Reference
Associate Degree	104 (75.91)	33 (24.09)	1.610 (0.959, 2.703)*	1.123 (0.573, 2.201)
High School	30 (90.91)	3 (9.09)	0.507 (0.148, 1.744)	0.366 (0.088, 1.527)
Middle School or Below	7 (87.50)	1 (12.50)	0.725 (0.087, 6.055)	0.484 (0.032, 7.275)
Paternal Education Level, n (%)
Bachelor's Degree or Above	222 (84.41)	41 (15.59)	Reference	Reference
Associate Degree	81 (77.88)	23 (22.12)	1.537 (0.869, 2.720)	1.289 (0.618, 2.690)
High School	28 (70.00)	12 (30.00)	2.321 (1.092, 4.932)**	2.154 (0.790, 5.877)
Middle School or Below	13 (92.86)	1 (7.14)	0.417 (0.053, 3.271)	0.360 (0.028, 4.704)
Maternal Occupation, n (%)
Worker/Farmer	6 (66.67)	3 (33.33)	1.881 (0.451, 7.837)	NA
Administrative Worker	58 (84.06)	11 (15.94)	0.713 (0.344, 1.479)	NA
Service Industry Worker	45 (88.24)	6 (11.76)	0.502 (0.200, 1.255)	NA
Professional and Technical Personnel	77 (83.70)	15 (16.30)	0.733 (0.383, 1.403)	NA
Other	158 (79.00)	42 (21.00)	Reference	NA
Paternal Occupation, n (%)
Worker/Farmer	4 (57.14)	3 (42.86)	2.596 (0.557, 12.095)	1.541 (0.235, 10.092)
Administrative Worker	35 (85.37)	6 (14.63)	0.593 (0.233, 1.514)	0.686 (0.239, 1.971)
Service Industry Worker	37 (77.08)	11 (22.92)	1.029 (0.481, 2.204)	1.153 (0.480, 2.773)
Professional and Technical Personnel	133 (88.08)	18 (11.92)	0.468 (0.255, 0.860)**	0.445 (0.218, 0.909)***
Other	135 (77.59)	39 (22.41)	Reference	Reference
Per Capita Monthly Household Income, n (%)
~4000	16 (72.73)	6 (27.27)	2.639 (0.950, 7.327)*	1.518 (0.430, 5.360)
4001~6000	66 (81.48)	15 (18.52)	1.599 (0.802, 3.190)	1.393 (0.637, 3.048)
6001~8000	72 (71.29)	29 (28.71)	2.834 (1.571, 5.114)***	2.491 (1.257, 4.936)***
8001~	190 (87.56)	27 (12.44)	Reference	Reference
Health Insurance, n (%)
New Rural Cooperative Medical Scheme	73 (78.49)	20 (21.51)	1.242 (0.690, 2.233)	NA
Urban Resident Medical Insurance	213 (81.92)	47 (18.08)	Reference	NA
Commercial Insurance	25 (83.33)	5 (16.67)	0.906 (0.330, 2.491)	NA
None	33 (86.84)	5 (13.16)	0.687 (0.255, 1.852)	NA
Marital Status, n (%)
Married	330 (81.68)	74 (18.32)	Reference	NA
Other	14 (82.35)	3 (17.65)	0.956 (0.268, 3.410)	NA
Relationship with Husband, n (%)
Good	302 (84.12)	57 (15.88)	Reference	Reference
Average	40 (67.80)	19 (32.20)	2.517 (1.360, 4.655)***	1.589 (0.670, 3.765)
Poor	2 (66.67)	1 (33.33)	2.649 (0.236, 29.705)	2.853 (0.167, 48.726)
Relationship with In-laws, n (%)
Good	240 (86.02)	39 (13.98)	Reference	Reference
Average	83 (72.81)	31 (27.19)	2.298 (1.348, 3.919)***	1.410 (0.675, 2.943)
Poor	21 (75.00)	7 (25.00)	2.051 (0.818, 5.147)	0.843 (0.239, 2.971)
Family Support, M [Q1, Q3]	10.0 [9.5, 10.5]	9.0 [7.0, 11.0]	0.708 (0.621, 0.808)***	0.768 (0.648, 0.909)***
Social Support, M [Q1, Q3]	43.0 [38.5, 47.5]	41.0 [36.0, 46.0]	0.940 (0.905, 0.977)***	0.980 (0.935, 1.027)
Psychological Factors
Life Events, M [Q1, Q3]	76.0 [15.5, 136.5]	125.0 [48.0, 202.0]	1.003 (1.001, 1.006)***	1.002 (0.999, 1.005)
Physiological and Biological Factors
History of Pregnancies, n (%)
None	204 (82.93)	42 (17.07)	Reference	NA
Yes	140(80.00 )	35(20.00 )	1.214(0.738 , 1.997 )	NA
History of Deliveries, n (%)
None	199 (81.89)	44 (18.11)	Reference	NA
Yes	145 (81.46)	33 (18.54)	1.029 (0.625, 1.696)	NA
History of Ectopic Pregnancy, n (%)
Yes	10 (83.33)	2 (16.67)	0.891 (0.191, 4.149)	NA
None	334 (81.66)	75 (18.34)	Reference	NA
Sleep Quality, M [Q1, Q3]	6.0 [4.0, 8.0]	8.0 [6.5, 9.5]	1.137 (1.045, 1.236)***	1.134 (1.026, 1.254)***
Footnote:
*** p < 0.01, ** p < 0.05, * p < 0.10

## Sheet: T4
Characteristics	Non-PND	PND	Univariate analysis OR (95% CI)	Multivariate analysis OR (95% CI)
Sociodemographic Factors
Maternal Age, n (%)
18–23	8 (66.67)	4 (33.33)	Reference	NA
24–35	273 (71.84)	107 (28.16)	0.78 (0.23, 2.66)	NA
35+	24 (75.00)	8 (25.00)	0.67 (0.16, 2.82)	NA
Paternal Age, n (%)
18–24	10 (83.33)	2 (16.67)	Reference	NA
25–36	257 (71.59)	102 (28.41)	1.98 (0.43, 9.21)	NA
37+	38 (71.70)	15 (28.30)	1.97 (0.39, 10.09)	NA
Maternal Ethnicity, n (%)
Non-Ethnic Minority	294 (73.68)	105 (26.32)	Reference	Reference
Ethnic Minority	11 (44.00)	14 (56.00)	3.56 (1.57, 8.10)**	5.44 (1.99, 14.87)**
Current Residence, n (%)
Rural Area	13 (72.22)	5 (27.78)	Reference	NA
Town	18 (50.00)	18 (50.00)	2.60 (0.77, 8.81)	NA
City	274 (74.05)	96 (25.95)	0.91 (0.32, 2.62)	NA
Maternal Education Level, n (%)
Bachelor’s Degree or Above	188 (73.15)	69 (26.85)	Reference	NA
Associate Degree	82 (67.77)	39 (32.23)	1.30 (0.81, 2.07)	NA
High School	31 (79.49)	8 (20.51)	0.70 (0.31, 1.60)	NA
Middle School or Below	4 (57.14)	3 (42.86)	2.04 (0.45, 9.36)	NA
Paternal Education Level, n (%)
Bachelor’s Degree or Above	187 (71.92)	73 (28.08)	Reference	NA
Associate Degree	81 (71.68)	32 (28.32)	1.01 (0.62, 1.65)	NA
High School	29 (72.50)	11 (27.50)	0.97 (0.46, 2.05)	NA
Middle School or Below	8 (72.73)	3 (27.27)	1.10 (0.28, 4.36)	NA
Maternal Occupation, n (%)
Other	136 (68.69)	62 (31.31)	Reference	NA
Worker/Farmer	5 (62.50)	3 (37.50)	3.00 (0.15, 59.89)	NA
Administrative Worker	49 (73.13)	18 (26.87)	1.10 (0.11, 11.29)	NA
Service Industry Worker	41 (74.55)	14 (25.45)	1.02 (0.10, 10.67)	NA
Professional & Technical Personnel	74 (77.08)	22 (22.92)	0.89 (0.09, 9.01)	NA
Paternal Occupation, n (%)
Other	116 (70.30)	49 (29.70)	Reference	Reference
Worker/Farmer / Service Industry Worker	38 (70.37)	16 (29.63)	0.70 (0.32, 1.52)	NA
Administrative Worker	34 (77.27)	10 (22.73)	0.89 (0.55, 1.44)	NA
Professional & Technical Personnel	117 (72.67)	44 (27.33)	1.00 (0.51, 1.95)	NA
Per Capita Monthly Household Income, n (%)
~4000	15 (62.50)	9 (37.50)	Reference†	NA
4001–6000	57 (70.37)	24 (29.63)	†	NA
6001–8000	76 (69.72)	33 (30.28)	†	NA
8001+	157 (74.76)	53 (25.24)	†	NA
Health Insurance, n (%)
Urban Resident Insurance	196 (73.96)	69 (26.04)	Reference	NA
New Rural Cooperative	60 (69.77)	26 (30.23)	0.81 (0.48, 1.39)	NA
Commercial Insurance	21 (75.00)	7 (25.00)	0.77 (0.29, 2.03)	NA
None	28 (62.22)	17 (37.78)	1.40 (0.66, 2.99)	NA
Marital Status, n (%)
Married	289 (71.89)	113 (28.11)	Reference	NA
Other	16 (72.73)	6 (27.27)	0.96 (0.37, 2.51)	NA
Family Support, M [Q1, Q3]	10.0 [9.0, 11.0]	7.0 [4.5, 9.5]	0.68 (0.61, 0.76)***	0.87 (0.75, 1.00)*
Psychological Factors
Baby’s Gender Expectation Matching	Yes 247 (72.01) / No 58 (71.60)	96 (27.99) / 23 (28.40)	1.02 (0.60, 1.75)	NA
Life Events, M [Q1, Q3]	64.0 [52.0, 76.0]	81.0 [68.0, 94.0]	1.06 (1.05, 1.08)***	1.04 (1.01, 1.06)**
Parenting Stress, M [Q1, Q3]	64.0 [51.0, 77.0]	84.0 [73.5, 94.5]	1.05 (1.04, 1.06)***	1.04 (1.02, 1.05)**
Parental Efficacy, M [Q1, Q3]	60.0 [55.5, 64.5]	63.0 [57.75, 68.25]	1.02 (1.00, 1.04)**	0.97 (0.95, 1.00)*
Physiological and Biological Factors
History of Pregnancies	None 165 (70.21) / Yes 140 (74.07)	70 (29.79) / 49 (25.93)	0.83 (0.54, 1.27)	NA
History of Deliveries	None 179 (71.03) / Yes 126 (73.26)	73 (28.97) / 46 (26.74)	0.90 (0.58, 1.38)	NA
History of Ectopic Pregnancy	Yes 6 (42.86)	8 (57.14)	0.28 (0.09, 0.82)*	5.88 (1.56, 25.00)**
	None 299 (72.93)	111 (27.07)	Reference	Reference
Baby’s Gender, n (%)	Boy 168 (71.49) / Girl 137 (72.49)	67 (28.51) / 52 (27.51)	0.95 (0.62, 1.46)	NA
Baby’s Feeding Method, n (%)	Breast 191 (73.46)	69 (26.54)	Reference	Reference
	Formula 9 (47.37)	10 (52.63)	3.08 (1.20, 7.89)*	3.47 (1.00, 12.07)†
	Mixed 105 (72.41)	40 (27.59)	1.06 (0.67, 1.66)	0.86 (0.50, 1.49)
Delivery Complications	Yes 17 (68.00) / No 288 (72.18)	8 (32.00) / 111 (27.82)	0.82 (0.34, 1.95)	NA
Postpartum Abnormalities	Yes 139 (75.54) / No 166 (69.17)	45 (24.46) / 74 (30.83)	0.73 (0.47, 1.12)	NA
